# Supplementary material for: Hypericin Suppresses SARS-CoV-2 Replication and Synergizes with Antivirals via Dual Targeting of RdRp and 3CLpro
Source: Microorganisms. 2025 Apr 27;13(5):1004. doi: 10.3390/microorganisms13051004 (PMC12114490; doi:10.3390/microorganisms13051004)
Supplement: Supplementary file 1 [file microorganisms-13-01004-s001.zip]

Archive with 1 entries (1 files):
- microorganisms-3499218-supplementary.pdf
